# Supplementary material for: Antistaphylococcal Triazole-Based Molecular Hybrids: Design, Synthesis and Activity
Source: Pharmaceuticals (Basel). 2025 Jan 11;18(1):83. doi: 10.3390/ph18010083 (PMC11769325; doi:10.3390/ph18010083)
Supplement: Supplementary file 1 [file pharmaceuticals-18-00083-s001.zip]

Archive with 1 entries (1 files):
- pharmaceuticals-3398371-supplementary.pdf
